# Supplementary material for: The effect of co-occurring lesions on leukaemogenesis and drug response in T-ALL and ETP-ALL
Source: Br J Cancer. 2019 Dec 3;122(4):455–64. doi: 10.1038/s41416-019-0647-7 (PMC7028932; doi:10.1038/s41416-019-0647-7)
Supplement: Supplementary file 1 — Supplementary Table S1. Summary of genomic lesions associated with specific subgroups of T-ALL and potential co-existing genomic alterations [file 41416_2019_647_MOESM1_ESM.xlsx]

## Sheet: Table 2
	Supplementary Table S1. Summary of genomic lesions associated with specific sub-groups of T-ALL and potential co-existing genomic alterations.
	T-cell developmental stage	T-ALL subgroups	Genomic alterations enriched in T-ALL subgroups	Approximate frequency (%) of co-occurrence within T-ALL subgroup (number of patients with genomic alteration vs total patients in T-ALL subgroup)	Possible co-existing genomic alterations	Number of cases with both alterations vs cases with single alteration (% frequency of co-occurrence)	Age group	Comments	Reference
		LMO1/2	PTEN	30% (3 vs 10)	N/D	N/D	Paediatric and young adults	PTEN mutations are particularly prevalent in LMO1/2 (7%) and TAL (23%)-mutated subgroups (83). In addition, paediatric patients harbouring PTEN mutations frequently lack NOTCH1 activating mutations (p=0.006) (83).	(18)
		LMO2/LYL1	RUNX1	22% (4 vs 18)	N/D	N/D	Paediatric and young adults	Grossmann et al also demonstrated the association of RUNX1 with early T-ALL (pro- and pre-) in adult cases (117)	(18)
			NRAS	22% (4 vs 18)	N/D	N/D	Paediatric and young adults		(18)
			FLT3	27% (5 vs 18)	N/D	N/D	Paediatric and young adults		(18)
			TCF7	16% (3 vs 18)	N/D	N/D	Paediatric and young adults		(18)
			JAK3	11% (2 vs 18)	N/D	N/D	Paediatric and young adults		(18)
			ETV6	27% (5 vs 18)	N/D	N/D	Paediatric and young adults		(18)
		HOXA	JAK3	40% (6 vs 15)	STAT5B	1 vs 6 (16%)	Adult and paediatrics	The association of JAK3 mutation with HOXA-mutated cases was reported as statistically significant in both studies.	(45)
				21% (7 vs 33)	STAT5B	3 vs 4 (42%)	Paediatric and young adults		(18)
			STAT5B	12% (4 vs 33)	JAK3	3 vs 1 (75%)	Paediatric and young adults		(18)
			EZH2	15% (5 vs 33)	N/D	N/D	Paediatric and young adults		(18)
			CNOT3	20% (3 vs 15)	N/D	N/D	Adult and paediatrics	CNOT3 mutations are reported to be significantly enriched in adult T-ALL across all subgroups in another study by De Keersmaecker et al (p=0.01) ) (109). No association with specific age groups has been noted by other studies.	(45)
				15% (5 vs 33)	N/D	N/D	Paediatric and young adults		(18)
			FBXW7	42% (14 vs 33)	N/D	N/D	Adult and paediatrics	FBXW7 mutations are more prevalent (70%) in LMO1/2-mutated subgroup in the paediatric and young adult T-ALL cohort investigated by Liu et al, however, this association was not reported as statistically significant (18).	(45)
			MLLLT10	36% (12 vs 33)	ETV6	6 vs 6 (50%)	Paediatric and young adults	The MLLT10 alterations in this analysis included the PICALM-MLLT10 gene fusion	(18)
			ETV6	30% (10 vs 33)	MLLLT10 rearrangements	6 vs 4 (60%)	Paediatric and young adults		(18)
				20% (3 vs 15)	N/D	N/D	Adult and paediatrics		(45)
			KMT2A	42% (14 vs 33)	N/D	N/D	Paediatric and young adults		(18)
		TLX3	PHF6	21% (6 vs 28)	N/D	N/D	Adult and paediatric cases	PHF6 mutations are significantly enriched in paediatric TLX3-mutated cases (p< 0.00001) (18).	(45)
				40% (10 vs 25)	N/D	N/D	Paediatric		(119)
				61% (28 vs 46)	DNM2	13 vs 15 (46%)	Paediatric and young adults		(18)
					CTCF	8 vs 20 (28%)	Paediatric and young adults
			DNM2	29% (8 vs 28)	N/D	N/D	Adult and paediatrics		(45)
				43% (20 vs 46)	PHF6	13 vs 7 (65%)	Paediatric and young adults		(18)
				48% (12 vs 25)	N/D	N/D	Paediatric		(119)
			WT1	36% (10 vs 28)	N/D	N/D	Adult and paediatrics		(118, 45)
				28% (13 vs 46)	N/D	N/D	Paediatric and young adults		(18)
				40% (8 vs 17)	N/D	N/D	Paediatric		(119)
			SMARCA4	17% (8 vs 46)	N/D	N/D	Paediatric and young adults		(18)
			CTCF	28% (7 vs 25)	N/D	N/D	Paediatric		(119)
				30% (14 vs 46)	PHF6	8 vs 6 (57%)	Paediatric and young adults		(18)
			BCOR	11% (5 vs 46)	N/D	N/D	Paediatric and young adults		(18)
			JAK1	17% (5 vs 28)	N/D	N/D	Adult and paediatrics		(45)
			CDKN2A/ CDKN2B	68% (19 vs 28)	N/D	N/D	Adult and paediatrics	A diiferent patient cohort suggested enrichment of CDKN2A/CDKN2B across all subgroups of paediatric T-ALL (18). CDKN2A/CDKN2B alterations are associated with younger ages in an adult cohort (117).	(45)
			RPL22	24% (6 vs 25)	N/D	N/D	Paediatric		(119)
			RPL5	9% (4 vs 46)	N/D	N/D	Paediatric and young adults		(18)
			BCL11B	36% (9 vs 25)	N/D	N/D	Paediatric		(119)
			ETV6	24% (6 vs 25)	N/D	N/D	Paediatric		(119)
			TCF7	28% (7 vs 25)	N/D	N/D	Paediatric		(119)
			STAT5B	16% (4 vs 25)	N/D	N/D	Paediatric		(119)
			WAC	12% (3 vs 25)	N/D	N/D	Paediatric		(119)
			AIRD1A	12% (3 vs 25)	N/D	N/D	Paediatric		(119)
			SUZ12	16% (4 vs 25)	N/D	N/D	Paediatric		(119)
			KRAS	12% (3 vs 25)	N/D	N/D	Paediatric		(119)
			KDM6A	20% (5 vs 25)	N/D	N/D	Paediatric		(119)
				20% (9 vs 46)	N/D	N/D	Paediatric and young adults		(18)
		TLX1	PTPN2	33% (12 vs 36)	NUP214-ABL1	4 vs 9 (30%)	Adult and paediatrics	PTPN2 reported to be more prevalent among adults and demonstrated an inverse association with LMO2 and/or TAL1 re-arranged adult and paediatric cases (45).	(61)
				27% (7 vs 26)	N/D	N/D	Paediatric and young adults		(18)
				30% (6 vs 20)	N/D	N/D	Paediatric		(119)
			CDKN2B	92% (12 vs 13)	N/D	N/D	Adult and paediatrics		(44)
			CDKN1B	45% (9 vs 20)	N/D	N/D	Paediatric		(119)
				46% (12 vs 26)	N/D	N/D	Paediatric and young adults		(18)
			DLEU1	19% (5 vs 26)	RB1	3 vs 2 (60%)	Paediatric and young adults		(18)
			RB1	42% (11 vs 26)	DLEU1	3 vs 8 (27%)	Paediatric and young adults		(18)
					BCL11B	7 vs 4 (61%)	Paediatric and young adults
				50% (10 vs 20)	N/D	N/D	Paediatric		(119)
			BCL11B	55% (11 vs 20)	N/D	N/D	Paediatric		(119)
				50%(13 vs 26)	RB1	7 vs 6 (53%)	Paediatric and young adults		(119)
			PHF6	53% (7 vs 13)	N/D	N/D	Adult and paediatrics	PHF6 mutations are more prevalent in adult TLX1-mutated cases (45).	(45)
				34% (9 vs 26)	N/D	N/D	Paediatric and young adults		(18)
				14% (9 vs 62)	N/D	N/D	Paediatric		(119)
			ETV6	25% (5 vs 20)	N/D	N/D	Paediatric		(119)
				23% (6 vs 26)	N/D	N/D	Paediatric and young adults		(18)
			DNM2	45% (9 vs 20)	N/D	N/D	Paediatric		(119)
			MYC	35% (7 vs 20)	N/D	N/D	Paediatric		(119)
				38% (10 vs 26)	N/D	N/D	Paediatric and young adults		(18)
			ZBTB7A	10% (2 vs 18)	N/D	N/D	Paediatric		(119)
		NKX2-1	RPL10	50% (7 vs 14)	N/D	N/D	Paediatric and young adults	RPL10 mutations are reported to exclusively occur in paediatric patients while no association with specific T-ALL subgroup was detected (109).	(18)
				38% (5 vs 13)	N/D	N/D	Paediatric		(119)
			BAZ1A	38% (5 vs 13)	N/D	N/D	Paediatric		(119)
			BCL11B	38% (5 vs 13)	N/D	N/D	Paediatric		(119)
			LEF1	61% (8 vs 5)	N/D	N/D	Paediatric		(119)
				64% (9 vs 14)	N/D	N/D	Paediatric and young adults		(18)
		TAL1	USP7	33% (29 vs 87)	6q del	14 vs 13 (51%)	Paediatric and young adults		(18)
				32% (25 vs 78)	N/D	N/D	Paediatric		(119)
			PIK3R1	16% (14 vs 87)	N/D	N/D	Paediatric and young adults		(18)
				15% (12 vs 78)	N/D	N/D	Paediatric		(119)
			PTEN	34% (30 vs 87)	N/D	N/D	Paediatric and young adults	PTEN mutations are almost absent in TLX3 and HOX-mutated T-ALL. An inverse association of this mutation with PHF6 and WT1 is also plausible (83).	(18)
				38% (30 vs 78)	N/D	N/D	Paediatric		(119)
			6q del	37% (32 vs 87)	USP7	14 vs 13 (51%)	Paediatric and young adults		(18)
		across all T-ALL subgroups	NUP214-ABL1	N/D	TLX1	1 vs 0 (100%)	Paediatric and young adults		(18)
				N/D	TLX3	3 vs 0 (100%)	Paediatric and young adults		(18)
			DNMT3A	N/D	RUNX1	3 vs 2 (60%)	Adult and paediatrics	Both RUNX1 and/or DNMT3A are more prevalent in older patients (117). All 3 cases reported displayed an immature T-ALL phenotype (45).	(117, 45)
			TCF7	N/D	JAK3	5 vs 7 (41%)	Paediatric		(119)
				N/D		5 vs 7 (41%)	Paediatric and young adults		(18)
				N/D	CDKN1B	7 vs 5 (75%)	Paediatric		(119)
				N/D		7 vs 5 (58%)	Paediatric and young adults		(18)
				N/D	ARID1A	2 vs 10 (16%)	Paediatric		(119)
				N/D	NF1	2 vs 10 (16%)	Paediatric		(119)
			NRAS	N/D	WT1	9 vs 11 (45%)	Paediatric		(119)
				N/D		9 vs 11 (45%)	Paediatric and young adults		(18)
				N/D	IKZF1	5 vs 15 (25%)	Paediatric		(119)
				N/D	NUP98	2 vs 18 (10%)	Paediatric		(119)
				N/D	ZFP36L2	2 vs 18 (10%)	Paediatric		(119)
			DNMT3A	N/D	CDKN2A/ CDKN2B	3 vs 0 (100%)	Paediatric and young adults		(18)
				N/D		all cases (100%)*	Adult		(117)
			ETV6	N/D	CDKN1B	22 vs 6 (78%)	Paediatric		(119)
				N/D		18 vs 10 (64%)	Paediatric and young adults		(18)
				N/D	NRAS	5 vs 23 (17%)	Paediatric		(119)
				N/D	RPL22	4 vs 24 (14%)	Paediatric		(119)
				N/D	MLLT10	5 vs 23 (17%)	Paediatric		(119)
				N/D	TCF7	5 vs 23 (17%)	Paediatric		(119)
				N/D	STAT5B	5 vs 23 (17%)	Paediatric		(119)
			PTPN2	N/D	PHF6	5 vs 7 (41%)	Adult and paediatrics		(45)
				N/D		9 vs 4 (70%)	Paediatric and young adults		(18)
				N/D		9 vs 4 (69%)	Paediatric		(119)
				N/D	BCOR	2 vs 11 (15%)	Paediatric		(119)
			MED12	N/D	PHF6	3 vs 0 (100%)	Paediatric		(17)
				N/D		4 vs 3 (57%)	Paediatric and young adults		(18)
				N/D	WT1	3 vs 4 (42%)	Paediatric		(119)
			USP9X	N/D	PHF6	1 vs 0 (100%)	Paediatric	The number of patients in Spinella et al is limited to 30 cases and only one USP9X mutation was detected (17).	(17)
				N/D		3 vs 4 (42%)	Paediatric and young adults		(18)
				N/D	FLT3	4 vs 3 (57%)	Paediatric		(119)
			LEF1	N/D	CDKN2A	43 vs 3 (93%)	Paediatric		(119)
				N/D	NOTCH1	41 vs 5 (89%)	Paediatric		(119)
				N/D	BAZ1A	4 vs 42 (8%)	Paediatric		(119)
				N/D	PIK3CD	3 vs 43 (6%)	Paediatric		(119)
				N/D	USP7	10 vs 36 (21%)	Paediatric		(119)
				N/D	PTEN	18 vs 28 (39%)	Paediatric		(119)
				N/D		18 vs 28 (64%)	Paediatric and young adults		(18)
			CTCF	N/D	NOTCH1	24 vs 2 (92%)	Paediatric		(119)
				N/D	ARID1A	3 vs 23 (11%)	Paediatric		(119)
				N/D	PHF6	all cases (100%)*	Adult	The frequency of co-occurrence is approximately 32% in paediatric T-ALL regardless of subgroups (18).	(117)
			IL-7R	N/D	PHF6	9 vs 9 (50%)	Paediatric		(119)
				N/D		9 vs 9 (50%)	Paediatric and young adults		(18)
				N/D		5 vs 10 (33%)	Adult and paediatrics		(45)
				N/D	SUZ12	5 vs 13 (28%)	Paediatric and young adults		(18, 119)
				N/D	WT1	5 vs 10 (33%)	Adult and paediatrics		(45)
				N/D	ZFP36L2	2 vs 16 (11%)	Paediatric		(119)
			JAK3	N/D	PHF6	9 vs 12 (42%)	Paediatric		(119)
				N/D		9 vs 11(45%)	Paediatric and young adults		(18)
				N/D		12 vs 13 (48%)	Adult and paediatrics		(45)
				N/D	EZH2	4 vs 16 (20%)	Paediatric	The co-occurrence of JAK3 mutations with EZH2 and/or SUZ12 mutations is exclusively observed in paediatric patients (45).	(45)
				N/D	SUZ12	6 vs 15 (28%)	Paediatric		(119)
				N/D		5 vs 16 (25%)	Paediatric		(45)
				N/D	WT1	7 vs 14 (33%)	Paediatric		(45)
				N/D		9 vs 16 (36%)	Adult and paediatrics		(45)
				N/D	RUNX1	4 vs 17 (19%)	Paediatric		(119)
				N/D	IKZF1	3 vs 18 (14%)	Paediatric		(119)
				N/D	HOXA10	4 vs 17 (19%)	Paediatric		(119)
				N/D	NF1	3 vs 18 (14%)	Paediatric		(119)
				N/D	ARID1A	3 vs 18 (14%)	Paediatric		(119)
				N/D	STAT5B	6 vs 15 (28%)	Paediatric		(119)
				N/D	NOTCH1	20 vs 1 (95%)	Paediatric		(119)
			EED	N/D	IL-7R	2 vs 5 (28%)	Adult and paediatrics		(45)
				N/D	JAK3	2 vs 5 (28%)	Adult and paediatrics		(45)
				N/D	PHF6	6 vs 4 (60%)	Paediatric		(119)
				N/D	ARID1A	2 vs 8 (20%)	Paediatric		(119)
				N/D	MED12	3 vs 8 (20%)	Paediatric		(119)
				N/D	BCOR	4 vs 8 (20%)	Paediatric		(119)
			JAK1	N/D	PHF6	5 vs 3 (62%)	Paediatric		(119)
				N/D		3 vs 6 (33%)	Adult and paediatrics		(45)
				N/D	EZH2	3 vs 5 (37%)	Paediatric		(119)
				N/D	SUZ12	2 vs 7 (22%)	Paediatric and young adults		(18)
				N/D	JAK3	7 vs 1 (87%)	Paediatric		(119)
				N/D		6 vs 1 (90%)	Paediatric and young adults		(18)
				N/D	HOXA10	3 vs 5 (37%)	Paediatric		(119)
				N/D	MED12	2 vs 6 (25%)	Paediatric		(119)
			IL-7R	N/D	JAK3	3 vs 12 (20%)	Adult and paediatrics	Patients with secondary mutations/duplications of IL-7R (66%) and/or JAK3 (32%) were identified, however, in most cases one activating mutation was sufficient to drive aberrant activation of the JAK/STAT signaling pathway	(45)
			EZH2	N/D	RUNX1	3 vs 12 (20%)	Paediatric		(119)
				N/D	SUZ12	4 vs 11 (26%)	Paediatric		(119)
				N/D	BAZ1A	3 vs 12 (20%)	Paediatric		(119)
				N/D	NF1	3 vs 12 (20%)	Paediatric		(119)
				N/D	MED12	3 vs 12 (20%)	Paediatric		(119)
				N/D	ZFP36L2	2 vs 13 (13%)	Paediatric		(119)
				N/D	NOTCH1	8 vs 3 (72%)	Adult		(66)
			SUZ12	N/D	NOTCH1	15 vs 0 (100 %)	Paediatric		(119)
				N/D		2 vs 1 (66%)	Adult		(66)
				N/D	IKZF1	3 vs 12 (20 %)	Paediatric		(119)
				N/D	NF1	5 vs 10 (33%)	Paediatric		(119)
				N/D	BCOR	2 vs 13 (13%)	Paediatric		(119)
				N/D	ZFP36L2	3 vs 12 (20 %)	Paediatric		(119)
			EPHA7	N/D	FBXW7	33% *	Adult		(117)
			CDKN2A	N/D	FBXW7	60 vs 147 (40%)	Paediatric		(119)
			RB1	N/D	CDKN2A	25 vs 0 (100%)	Paediatric		(119)
				N/D	NOTCH1	23 vs 2 (92%)	Paediatric		(119)
				N/D	RPL22	4 vs 21 (%16)	Paediatric		(119)
				N/D	WAC	4 vs 21 (%16)	Paediatric		(119)
			ABL1	N/D	CDKN2A	17 vs 0 (100%)	Paediatric		(119)
			PIK3R1	N/D	BCOR	2 vs 15 (11%)	Paediatric		(119)
				N/D	CDKN2A	17 vs 0 (100%)	Paediatric		(119)
			RPL10	N/D	CDKN2A	15 vs 0 (100%)	Paediatric		(119)
			PHF6	N/D	NOTCH1	56 vs 6 (90%)	Paediatric		(119)
				N/D	BCL11B	16 vs 21 (43%)	Paediatric		(119)
			BCOR	N/D	KDM6A	5 vs 1 (83)%	Paediatric		(119)
				N/D	PHF6	5 vs 1 (83%)	Paediatric		(119)
			DNM2	N/D	NOTCH1	34 vs 5 (87%)	Paediatric		(119)
				N/D	WT1	11 vs 28 (28%)	Paediatric		(119)
				N/D	RB1	9 vs 30 (23%)	Paediatric		(119)
				N/D	IL-7R	7 vs 32 (17%)	Paediatric		(119)
				N/D	PHF6	18 vs 21 (43%)	Paediatric		(119)
				N/D	TCF7	6 vs 33 (15%)	Paediatric		(119)
				N/D	SMARCA4	6 vs 33 (15%)	Paediatric		(119)
				N/D	SUZ12	6 vs 33 (15%)	Paediatric		(119)
			MYB	N/D	MYC	14 vs 35 (28%)	Paediatric		(119)
				N/D	MLLT10	6 vs 43 (13%)	Paediatric		(119)
			BCL11B	N/D	EZH2	5 vs 32 (13%)	Paediatric		(119)
				N/D	RB1	9 vs 28 (32%)	Paediatric		(119)
				N/D	RPL22	5 vs 32 (13%)	Paediatric		(119)
				N/D	PTPN2	5 vs 32 (13%)	Paediatric		(119)
				N/D	BAZ1A	5 vs 32 (13%)	Paediatric		(119)
				N/D	AKT1	3 vs 34 (8%)	Paediatric		(119)
				N/D	CREBBP	3 vs 34 (8%)	Paediatric		(119)
				N/D	ZBTB7A	3 vs 34 (8%)	Paediatric		(119)
			MYC	N/D	MLLT10	5 vs 29 (14%)	Paediatric		(119)
			WT1	N/D	CTCF	7 vs 24 (22%)	Paediatric		(119)
				N/D	SUZ12	5 vs 26 (16%)	Paediatric		(119)
				N/D	IKZF1	6 vs 25 (19%)	Paediatric		(119)
				N/D	JAK1	4 vs 27 (12%)	Paediatric		(119)
				N/D	ARID1A	3 vs 28 (9%)	Paediatric		(119)
			KDM6A	N/D	STAT5B	4 vs 17 (19%)	Paediatric		(119)
				N/D	WAC	3 vs 18 (14%)	Paediatric		(119)
				N/D	NF1	3 vs 18 (14%)	Paediatric		(119)
			CCND3	N/D	SMARCA4	3 vs 13 (20%)	Paediatric		(119)
			RUNX1	N/D	SUZ12	4 vs 11 (26%)	Paediatric		(119)
				N/D	FLT3	3 vs 12 (20%)	Paediatric		(119)
				N/D	NF1	3 vs 12 (20%)	Paediatric		(119)
				N/D	ZFP36L2	2 vs 13 (13%)	Paediatric		(119)
			SMARCA4	N/D	USP9X	2 vs 12 (14%)	Paediatric		(119)
			RPL22	N/D	PTPN2	3 vs 11 (21%)	Paediatric		(119)
				N/D	ARID1A	2 vs 12 (14%)	Paediatric		(119)
				N/D	RPL5	2 vs 12 (14%)	Paediatric		(119)
			MLLT10	N/D	CNOT3	3 vs 9 (25%)	Paediatric		(119)
				N/D	HOXA10	2 vs 10 (16%)	Paediatric		(119)
			IKZF1	N/D	NF1	2 vs 9 (18%)	Paediatric		(119)
				N/D	MED12	2 vs 9 (18%)	Paediatric		(119)
			NF1	N/D	MED12	2 vs 5 (28%)	Paediatric		(119)
				N/D	ZFP36L2	2 vs 5 (28%)	Paediatric		(119)
			STAT5B	N/D	ARID1A	2 vs 9 (18%)	Paediatric		(119)
				N/D	NF1	2 vs 9 (18%)	Paediatric		(119)
			CDKN1B	N/D	JAK3	8 vs 26 (23%)	Paediatric		(119)
				N/D	ABL1	6 vs 28 (17%)	Paediatric		(119)
				N/D	SUZ12	5 vs 29 (14%)	Paediatric		(119)
				N/D	PTPN2	5 vs 29 (14%)	Paediatric		(119)
				N/D	STAT5B	4 vs 30 (11%)	Paediatric		(119)
				N/D	HOXA10	3 vs 31 (8%)	Paediatric		(119)
			NOTCH1	N/D	CDKN2A/ CDKN2B	72 vs 91 (79%)	Adult and paediatrics		(45)
				N/D		169 vs 197 (85%)	Paediatric and young adults		(18)
			CDKN1B methylation	N/D	CDKN2A/ CDKN2B	72%*	Adult		(117)
			This table is compiled based on published information from the referenced studies.
			Patients harbouring >1 mutation to a single gene were considered once in frequency calculations.
			Additional comments surrounding the co-occurrence of mutations in different T-ALL subgroups, patient age groups and whether other alterations are present are provided for reader interpretation of data.
			Due to low patient numbers in some studies and limited availability of data, some associations may warrant further investigation in larger cohorts.
			T-cell maturation stages are indicated by the arrow, with each colour corresponding to a T-ALL sub-group enriched at that stage of maturation.
			No reported associations for TAL2 subgroup have been found.
			The number of patients screened in each study is as follows: Liu et al., 264 patients (18); Grossmann et al., 90 patients (117); Zuurbier et al., 146 patients (83); Tosello et al., 296 patients (118); Vicente et al., 166 patients (45); Kleppe et al., 90 patients (61); Spinella et al., 30 patients (17); Ntziachristos et al., 68 patients (66); De Keersmaecker et al., 211 patients (109); Ma et al., …
			N/D=no data available.
			*The exact mutational profiles of the patients in the Grossmann et al. study (and therefore number of the cases with/without mentioned alterations) were not available.
			Table references
			117. Grossmann V, Haferlach C, Weissmann S, Roller A, Schindela S, Poetzinger F, et al. The molecular profile of adult T-cell acute lymphoblastic leukemia: mutations in RUNX1 and DNMT3A are associated with poor prognosis in T-ALL. Genes Chromosomes Cancer. 2013;52(4):410-22.
			118. Tosello V, Mansour MR, Barnes K, Paganin M, Sulis ML, Jenkinson S, et al. WT1 mutations in T-ALL. Blood. 2009;114(5):1038-45.
			119. Ma X, Liu Y, Liu Y, Alexandrov LB, Edmonson MN, Gawad C, et al. Pan-cancer genome and transcriptome analyses of 1,699 paediatric leukaemias and solid tumours. Nature. 2018;555(7696):371-6.
